# Supplementary material for: Feline Infectious Peritonitis as a Systemic Inflammatory Disease: Contribution of Liver and Heart to the Pathogenesis
Source: Viruses. 2019 Dec 10;11(12):1144. doi: 10.3390/v11121144 (PMC6949997; doi:10.3390/v11121144)
Supplement: Supplementary file 1 [file viruses-11-01144-s001.zip]

Archive with 4 entries (3 files):
- viruses-644192-suppl/
- viruses-644192-suppl/Table S1.pdf
- viruses-644192-suppl/Table S2.pdf
- viruses-644192-suppl/Table S3.pdf
